# Supplementary material for: Neuroblastoma Breakpoint Family 3mer Higher Order Repeats/Olduvai Triplet Pattern in the Complete Genome of Human and Nonhuman Primates and Relation to Cognitive Capacity
Source: Genes (Basel). 2024 Dec 13;15(12):1598. doi: 10.3390/genes15121598 (PMC11675761; doi:10.3390/genes15121598)
Supplement: Supplementary file 1 [file genes-15-01598-s001.zip]

Archive with 1 entries (1 files):
- genes-3350816-supplementary.pdf
